# Supplementary material for: Adaptive design of mRNA-loaded extracellular vesicles for targeted immunotherapy of cancer
Source: Nat Commun. 2023 Oct 19;14:6610. doi: 10.1038/s41467-023-42365-5 (PMC10587228; doi:10.1038/s41467-023-42365-5)
Supplement: Supplementary file 4 — Source Data [file 41467_2023_42365_MOESM4_ESM.xlsx]

## Sheet: Figure 2b
Figure 2b
	non-treatment	msEP	nsEP	nsEP/PBS
	1.70156	6.38912	65.4924	63.2863
	1.90325	6.89462	59.2354	68.309
	0.838642	5.38665	66.3957	56.3159

## Sheet: Figure 2c
Figure 2c
	0	50	100	150	180	200	250
	6.58248	5.93462	49.4192	56.2512	64.8196	63.1905	59.6349
	6.21834	6.90092	51.4946	62.4252	60.8123	67.1635	69.9993
	5.51012	7.16294	41.236	66.6632	65.3412	59.1928	57.5928

## Sheet: Figure 2d
Figure 2d
	0	50	100	150	180	200	250
	80.4929	81.1246	78.7306	76.3293	81.3742	65.3919	55.1496
	78.1918	76.4592	77.4303	83.6994	74.5231	63.4942	54.9963
	77.932	77.2421	81.9814	75.3942	75.2781	68.1962	63.9655

## Sheet: Figure 2f
Figure 2f
	non-treatment	msEP	nsEP
	0.93	9.13	2423.95
	1.03	5.92	4324.85
	1.04	8.41	2923.45

## Sheet: Figure 3f
Figure 3f	anti-MLKL
	anti-β-actin

## Sheet: Figure 3g
Figure 3g
	Control		MLKL silenced		MLKL overexpressed
	non-treatment	nsEP	non-treatment	nsEP	non-treatment	nsEP
	1.6	48.8	0.6	2.4	8.2	88.4
	2.1	56.2	0.5	3.7	12.4	69.3
	0.5	50.1	0.3	1.9	7.1	71.2

## Sheet: Figure 4b
Figure 4b	anti-CD64
	anti-CD81
	anti-CD9

## Sheet: Figure 4c
Figure 4c	anti-CD63
	anti-CD9

## Sheet: Figure 4e
Figure 4e
	non-treatment	msEP	msEP/N pep	nsEP	nsEP/N pep
	0.9	6.496	23.44	4742.65	10498.4
	1.09	7.24916	18.72	2511.55	12347.5
	1.01	6.62298	16.949	2148.96	7894.17

## Sheet: Figure 4g
Figure 4g
	nsEP	nsEP/N pep
	5.49	42.6278
	8.05	33.6043
	12.21	34.2133
	8.45	36.3543
	9.21	33.3631
	7.61	31.4321
	10.12	34.0123
	6.85	38.7856
	8.98	30.4545
	8.04293	33.0163
	7.88	34.5672
	10.12	33.9537
	11.31	38.6846
	13.65	28.4645
	8.88	34.6783
	15.31	33.8668
	9.67	35.3242
	12.58	30.4735
	7.89	36.0988
	8.54	32.5765
	8.87	34.6854
	9.03	33.5687
	5.45	41.2353
	7.79	33.4765
	3.98	35.7868

[truncated: 43 more sheets: Figure 4h, Figure 4i, Figure 4j, Figure 5b, Figure 5d, Figure 5f, Figure 5g, Figure 5i, Figure 5j, Figure 6c, Figure 6e, Figure 6f, Figure 6j, Figure 6k, Figure 7c, Figure 7e, Figure 7f, Figure 7h, Figure 7i, Figure 7j …]
